# Supplementary material for: Present Food Shopping Habits in the Spanish Adult Population: A Cross-Sectional Study
Source: Nutrients. 2017 May 18;9(5):508. doi: 10.3390/nu9050508 (PMC5452238; doi:10.3390/nu9050508)
Supplement: Supplementary file 1 [file nutrients-09-00508-s001.zip]

Archive with 1 entries (1 files):
- nutrients-188110-supplementary-final.pdf
